# Supplementary material for: Diet Quality and Risk of Bladder Cancer in the Multiethnic Cohort Study
Source: Nutrients. 2024 Jun 20;16(12):1965. doi: 10.3390/nu16121965 (PMC11206544; doi:10.3390/nu16121965)
Supplement: Supplementary file 1 [file nutrients-16-01965-s001.zip]

Archive with 1 entries (1 files):
- nutrients-3035941-supplementary.pdf
